# Supplementary material for: A study on the tourism efficiency of tourism destination based on DEA model: A case of ten cities in Shaanxi province
Source: PLoS One. 2024 Jan 19;19(1):e0296660. doi: 10.1371/journal.pone.0296660 (PMC10798521; doi:10.1371/journal.pone.0296660)
Supplement: S1 File — (ZIP) [file pone.0296660.s001.zip]

Archive with 20 entries (17 files):
- Supporting information/
- Supporting information/Model/
- Supporting information/Model/BCC(3I)-O.xlsx
- Supporting information/Model/BCC(3I)_I.xlsx
- Supporting information/Model/BCC-I.xlsx
- Supporting information/Model/BCC-O.xlsx
- Supporting information/Model/Book1.xlsx
- Supporting information/Model/CCR-I.xlsx
- Supporting information/Model/CCR-O.xlsx
- Supporting information/Statistical yearbook/
- Supporting information/Statistical yearbook/Ankang.caj
- Supporting information/Statistical yearbook/Baoji.caj
- Supporting information/Statistical yearbook/Hanzhong.caj
- Supporting information/Statistical yearbook/Shangluo.caj
- Supporting information/Statistical yearbook/Tongchuan.caj
- Supporting information/Statistical yearbook/Weinan.caj
- Supporting information/Statistical yearbook/Xi'an.caj
- Supporting information/Statistical yearbook/Xianyang.caj
- Supporting information/Statistical yearbook/Yan'an.caj
- Supporting information/Statistical yearbook/Yulin.caj
