# Supplementary material for: A study on the tourism efficiency of tourism destination based on DEA model: A case of ten cities in Shaanxi province
Source: PLoS One. 2024 Jan 19;19(1):e0296660. doi: 10.1371/journal.pone.0296660 (PMC10798521; doi:10.1371/journal.pone.0296660)
Supplement: S1 File — (ZIP) [file pone.0296660.s001.zip › Supporting information/Model/Book1.xlsx]

## Sheet: DAT
地区	(I)星级饭店数	(I)A级景区数	(O)入境和国内旅游人数	(O)国内国际旅游收入
西安	102	73	15012	1213.81
铜川	9	15	1394.6	76.559
宝鸡	28	20	6384.8	442.699
咸阳	15	46	5342.1	319.497
渭南	31	42	4814.3	365.997
延安	49	24	4028.46	227.989
汉中	30	24	3260.25	173.408
榆林	27	17	2480.33	142.019
安康	26	27	3278.95	171.226
商洛	18	27	3736.59	199.949
